# Supplementary material for: Which Adverse Events and Which Drugs Are Implicated in Drug-Related Hospital Admissions? A Systematic Review and Meta-Analysis
Source: J Clin Med. 2023 Feb 7;12(4):1320. doi: 10.3390/jcm12041320 (PMC9963366; doi:10.3390/jcm12041320)
Supplement: Supplementary file 1 [file jcm-12-01320-s001.zip]

Archive with 13 entries (13 files):
- Supplementary Materials/~$Supplementary File S3_Assessment of reporting quality.xlsx
- Supplementary Materials/~$Supplementary File S4_Heterogeneity_Risk of bias.xlsx
- Supplementary Materials/~$Supplementary File S5_ADR frequencies.xlsx
- Supplementary Materials/~$Supplementary File S6_Drug frequencies.xlsx
- Supplementary Materials/Supplementary File S1_PRISMA 2020 Checklist.pdf
- Supplementary Materials/Supplementary File S2_Search strategy.pdf
- Supplementary Materials/Supplementary File S3_Assessment of reporting quality.xlsx
- Supplementary Materials/Supplementary File S4_Heterogeneity_Risk of bias.xlsx
- Supplementary Materials/Supplementary File S5_ADR frequencies.xlsx
- Supplementary Materials/Supplementary File S6_Drug frequencies.xlsx
- Supplementary Materials/Supplementary File S7_Sensitivity analyses for ADR and ADE prevalence.pdf
- Supplementary Materials/Supplementary File S8_Meta-analysis results for ADR prevalence.pdf
- Supplementary Materials/Supplementary File S9_Meta-analysis results for drug prevalence.pdf
