# Supplementary material for: Which Adverse Events and Which Drugs Are Implicated in Drug-Related Hospital Admissions? A Systematic Review and Meta-Analysis
Source: J Clin Med. 2023 Feb 7;12(4):1320. doi: 10.3390/jcm12041320 (PMC9963366; doi:10.3390/jcm12041320)
Supplement: Supplementary file 1 [file jcm-12-01320-s001.zip › Supplementary Materials/Supplementary File S3_Assessment of reporting quality.xlsx]

## Sheet: Qualitätsbewertung 
Supplementary File S3: Assessment of reporting quality
	Strengthening the Reporting of Observational Studies in Epidemiology (STROBE) criteria			Ahern et al., 2014	Alayed et al., 2019	Aldardeer et al., 2017	Chan et al., 2016	Girgin et al., 2016	Hohl et al., 2018	Jatau et al., 2015	Just et al., 2020	Laureau et al., 2021	Li et al., 2021	Lönnbro et al., 2021	Mejía et al., 2020	Pedrós et al., 2014	Phillips et al., 2014	Rydberg et al., 2016	Schurig et al., 2018	Zhang et al., 2021	Total
	Item No.*	Item	Rating of reporting quality
Title and abstract	1a	Indicate the study’s design with a commonly used term in the title or the abstract	No: 0; Yes: 1	1	1	0	1	1	0	1	1	1	1	0	1	1	1	1	0	1	13
	1b	Provide in the abstract an informative and balanced summary of what was done and what was found	No: 0; Yes: 1	1	1	1	1	1	1	1	1	1	1	1	1	1	1	1	1	1	17
Introduction	2	Explain the scientific background and rationale for the investigation being reported	No: 0; Yes: 1	1	1	1	1	1	1	1	1	1	1	1	1	1	1	1	1	1	17
	3	State specific objectives, including any prespecified hypotheses	No: 0; Yes: 1 (prespecified hypotheses: irrelevant)	1	1	1	1	1	1	1	1	1	1	1	1	1	1	1	1	1	17
Methods	4	Present key elements of study design early in the paper	No: 0; Yes: 1	1	1	1	1	1	1	1	1	1	1	1	1	1	1	1	1	1	17
	5	Describe the setting, locations, and relevant dates, including periods of recruitment, exposure, follow-up, and data collection	No: 0; Yes: 1	1	1	0	1	1	1	1	1	1	1	1	1	1	1	1	1	1	16
	6	Give the eligibility criteria, and the sources and methods of selection of participants	No: 0; Yes: 1	1	1	1	1	1	1	1	1	1	1	1	1	1	1	1	1	1	17
	7	Clearly define all outcomes, exposures, predictors, potential confounders, and effect modifiers. Give diagnostic criteria, if applicable	No: 0; Yes: 1 (ADR/ADE clearly defined and stated that it was used for the study)	1	0	1	1	0	1	1	1	1	0	0	0	1	0	0	1	0	9
	8	For each variable of interest, give sources of data and details of methods of assessment (measurement). Describe comparability of assessment methods if there is more than one group	No: 0; Yes: 1 (data to determine prevalence rates; method of causality assessment)	1	1	1	1	1	1	1	1	1	1	1	1	1	1	1	1	1	17
	9	Describe any efforts to address potential sources of bias	No: 0; Yes: 1 selection bias (no representative sample) or information bias (missing information)	1	0	0	0	0	1	0	0	1	0	0	1	1	0	1	1	0	7
	10	Explain how the study size was arrived at	No: 0; Yes: 1	1	0	0	1	0	1	1	0	0	0	1	1	1	0	0	0	0	7
	12c	Explain how missing data were addressed	No: 0; Yes: 1 (only relevant in terms of missing data required for ADR/ADE assessment)	0	0	0	1	0	1	0	0	1	1	0	0	0	0	0	0	0	4
	12d	If applicable, describe analytical methods taking account of sampling strategy	No: 0; Yes: 1	1	0	1	1	1	1	1	0	1	1	1	1	1	1	1	1	1	15
Results	13a	Report numbers of individuals at each stage of study—eg numbers potentially eligible, examined for eligibility, confirmed eligible, included in the study, completing follow-up, and analysed	No: 0; Yes: 1	1	0	0	1	1	1	1	0	1	1	0	1	0	1	1	1	1	12
	13b	Give reasons for non-participation at each stage	No: 0; Yes: 1	1	0	0	0	1	1	1	0	1	0	0	0	0	0	0	1	1	7
	13c	Use of a flow diagram	No: 0; Yes: 1	1	0	0	0	1	1	0	0	1	0	0	0	0	0	0	0	0	4
	14a	Give characteristics of study participants (e.g. demographic, clinical, social) and information on exposures and potential confounders	No: 0; Yes: 1	1	1	1	1	1	1	1	1	1	1	1	1	1	1	1	1	1	17
	14b	Indicate number of participants with missing data for each variable of interest	No: 0; Yes: 1 (variables of interest are numerator and denominator for calculating prevalence)	1	0	0	0	0	1	0	0	1	0	0	0	0	0	0	1	0	4
	15	Report numbers of outcome events or summary measures	No: 0; Yes: 1 (outcome events: drug-related admissions)	1	1	1	1	1	1	1	1	1	1	1	1	1	1	1	1	1	17
	16a	Give unadjusted estimates and, if applicable, confounder-adjusted estimates and their precision (e.g., 95% confidence interval). Make clear which confounders were adjusted for and why they were included	No: 0; Yes: 1 (only 95% CI is relevant)	1	1	0	1	0	1	0	1	1	1	1	1	1	1	0	0	1	12
Discussion	18	Summarise key results with reference to study objectives	No: 0; Yes: 1	1	1	1	1	1	1	1	1	1	1	1	1	1	1	1	1	1	17
	19	Discuss limitations of the study, taking into account sources of potential bias or imprecision. Discuss both direction and magnitude of any potential bias	No: 0; Yes: 1	1	1	0	1	0	1	1	1	1	1	1	1	1	1	1	0	1	14
	20	Give a cautious overall interpretation of results considering objectives, limitations, multiplicity of analyses, results from similar studies, and other relevant evidence	No: 0; Yes: 1	1	1	0	1	1	1	1	1	1	1	1	1	1	1	1	1	1	16
	21	Discuss the generalisability (external validity) of the study results	No: 0; Yes: 1	1	1	0	1	0	1	1	1	1	1	1	0	0	1	0	1	0	11
Other information	22	Give the source of funding and the role of the funders for the present study and, if applicable, for the original study on which the present article is based	No: 0; Yes: 1	0	1	0	1	0	1	1	1	0	0	1	0	1	0	1	1	1	10
		TOTAL	25	23	16	11	21	16	24	20	17	23	18	17	18	19	17	17	19	18
		SCORE (%)	1
			> 75 %	92			84		96	80		92				76			76
			50 - 75 %		64			64			68		72	68	72		68	68		72
			< 50 %			44
* The following items, which are part of the STROBE Statement checklist, were excluded, as they were considered not relevant to our study:
11: Explain how quantitative variables were handled in the analyses. If applicable, describe which groupings were chosen and why
12a: Describe all statistical methods, including those used to control for confounding
12b: Describe any methods used to examine subgroups and interactions
12e: Describe any sensitivity analyses
16b: Report category boundaries when continuous variables were categorized
16c: If relevant, consider translating estimates of relative risk into absolute risk for a meaningful time period
17: Report other analyses done—eg analyses of subgroups and interactions, and sensitivity analyses
