# Supplementary material for: Which Adverse Events and Which Drugs Are Implicated in Drug-Related Hospital Admissions? A Systematic Review and Meta-Analysis
Source: J Clin Med. 2023 Feb 7;12(4):1320. doi: 10.3390/jcm12041320 (PMC9963366; doi:10.3390/jcm12041320)
Supplement: Supplementary file 1 [file jcm-12-01320-s001.zip › Supplementary Materials/Supplementary File S4_Heterogeneity_Risk of bias.xlsx]

## Sheet: Tabelle1
Supplementary File S4: Sources of heterogeneity / risk of bias
Included studies Sources of heterogeneity	Ahern et al., 2014		Alayed et al., 2019		Aldardeer et al., 2017		Chan et al., 2016		Girgin et al., 2016		Hohl et al., 2018		Jatau et al., 2015		Just et al., 2020		Laureau et al., 2021		Li et al., 2021		Lönnbro et al., 2021		Mejía et al., 2020		Pedros et al., 2014		Phillips et al., 2014		Rydberg et al., 2016		Schurig et al., 2018		Zhang et al., 2021
Risk of misclassification bias: Methods of identifying drug-related admissions
ADR/ADE definition used (unclear: definition mentioned, but not expiclitly stated it was used in the study; heterogeneity due to the use of various definitions)	clearly defined (doses normally used)	ADR-WHO (Any response to a drug which is noxious, unintended and occurs at doses normally used for prophylaxis, diagnosis or therapy of disease, or for modification of physiological function)	unclear	(ADR-WHO)	clearly defined (doses normally used)	We defined ADR as any unintended harm or injury resulted from the use of a drug given at proper doses during regular use.	clearly defined	ADR - Edwards and Aronson (We used the Edwards and Aronson definition of ADR: ‘an appreciably harmful or unpleasant reaction, resulting from an intervention related to the use of a medicinal product, which predicts hazard from future administration and warrants prevention or specific treatment, or alteration of the dosage regimen, or withdrawal of the product’)	unclear	(ADR-WHO)	clearly defined (doses normally used)	We defined the primary outcome, an adverse drug event, as an “untoward and unintended event arising from the appropriate or inappropriate use of a prescription or over-the counter medication.” Adverse drug events included adverse drug reactions, a response to a prescription or over-the-counter drug that is noxious and unintended, and occurs at doses normally used in man for the prophylaxis, diagn…	clearly defined (doses normally used)	ADR - WHO (ADE - Author defined)	clearly defined (medication errors and use of drugs outside intended use included)	ADR - ICH	unclear	ADE - Nebeker; Adverse drug event was defined as any harm caused by the use of a drug or the inappropriate use of a drug. This definition included injuries (signs, symptoms, or laboratory abnormalities) resulting from adverse drug reactions (ADRs) or noncompliance to medication prescriptions. Voluntary medication poisoning was excluded from the ADE definition. Adverse drug events were classified …	not reported	-	not reported	-	clearly defined (medication errors and use of drugs outside intended use included)	Spanish Ministry of Health: An ADR is any unintended, harmful response to a drug. It includes not only unplanned harmful effects resulting from the authorized use of a drug at normal doses, but also related to medication errors and uses outside the terms of the marketing authorization, including misuse, overdose and drug abuse	clearly defined (medication errors and use of drugs outside intended use included)	SPhVS (corresponds with the EU definition: any response to a drug which is noxious and unintended)	unclear	American Society of Health-System Pharmacists	unclear	Nebeker	clearly defined (medication errors and use of drugs outside intended use included)	ADR-EMA (An ADR is defined in the guideline of the European Medicines Agency (EMA) as a response to a medicinal product which is noxious and unintended. In this context, a drug is assumed to be the cause for an ADR when a causal relationship is considered to be at least possible. [...] Following the 2012 update of the EMA Pharmacovigilance Guidelines and the redefinition of ADRs, this is the firs…	not reported	-
Inclusion of 'possible' ADRs in rate of ADR-related admissions	yes	-	yes	-	no	All ADRs with Naranjo score less than five were excluded	no	The prevalence of ADR-related hospitalizations was calculated based on ADRs with a consensus LCAT causality rating of ‘definite’ or ‘probable’	yes	-	unclear	-	yes	Unclear	yes	Inclusion criteria were patients with an age equal or older than 18 years, presenting to an ED with symptoms that were recognised as an ADR (that means a possible, probable, or certain relationship to drug treatment) following causality assessment according	yes	Unclear	yes	The vast majority of ADRs causing hospitalization were considered at least possibly related to the medicine (86.7%) with only 4.0% considered definitely unrelated using the WHO-UMC algorithm.	yes	For each ADR, where a possible, probable or certain causal relationship between the drug and the reaction was suspected, the assessors independently determined whether the reaction was (i) the main cause or (ii) a contributory reason for, or (iii) not related to, the admission	yes	Yes (If we consider an ADR those events with a possible, probable or definite causal relationship (score ≥ 4) for at least one drug, we found that 71 patients (74.7%) had been admitted as a result of an ADR.)	yes	Yes The algorithm of the SPhVS (a modification of the algorithm of Karch-Lassagna), which categorises imputability as improbable, conditional, possible, probable or definite. Admissions with insufficient information for a reliable assessment, as well as improbable ADR cases are excluded.	yes	72 ADEs were confirmed in 59 patients (16% of all patients) following expert panel review. With respect to the likelihood of causality, most (66.7%) of the confirmed ADEs were classified by the panel as ‘possible’.	yes	Approximately 40 percent of the whole patient population had at least one possible ADR	yes	6.5% of patients had a possible, probable, or certain adverse drug reaction	yes	198 emergency ADE-related hospitalizations (4.93%) were noted, which were classified into certain (n = 0, 0%), probable (n = 122, 61.6%), and possible (n = 76, 38.4%).
Assessment of ADR-admission relationship (differentiation between ADRs causing vs. contributing to/occurring on admission)	no	Any patient where the final classification was deemed ‘doubtful’ was considered not to have had an ADR-related admission. All the 75 suspected ADR-related admissions were classified as ‘possible’ or stronger.	no	-	no	-	yes	ADRs causing admission vs. occuring at admission	no	-	yes	chief-complaint-related and incidentally found	yes	An ED visit was considered ADE related when the chief presenting complaint was related to drug use. If the patient had other symptoms related to drug use, and the chief presenting complaint was not related to these, the ED visit was considered not ADE related.	no	-	no	Adverse drug event was defined as any harm caused by the use of a drug or the inappropriate use of a drug. This definition included injuries (signs, symptoms, or laboratory abnormalities) resulting from adverse drug reactions (ADRs) or noncompliance to medication prescriptions. Voluntary medication poisoning was excluded from the ADE definition. Adverse drug events were classified in two categori…	yes	Hospitalizations were considered ADR related if the clinician documented a suspected ADR-related event, or if the records included any diagnosis of a known ADR to a medicine as the reason for hospitalization. This may be based on a clear diagnosis of an ADR on the hospital record, or an inferred diagnosis based on information described by the clinician. In addition, if the records contained an un…	yes	To further systemize the assessments and to identify ADRs related to the hospital admission, an algorithm was applied and causality assessed according to WHO criteria. For each ADR, where a possible, probable or certain causal relationship between the drug and the reaction was suspected, the assessors independently determined whether the reaction was (i) the main cause or (ii) a contributory reas…	no	If we consider an ADR those events with a possible, probable or definite causal relationship (score ≥ 4) for at least one drug, we found that 71 patients (74.7%) had been admitted as a result of an ADR.	no	-	no	-	yes	If an ADR-symptom was the main cause of the diagnosis the ADR was assessed as being the reason for admission. If an ADR aggravated the symptoms causing admission, the ADR was assessed as contributing to admission.	no	-	no	-
Causality assessment conducted by only one investigator	no	Review panel: investigator (FA), one academic/ clinical pharmacist at the School of Pharmacy, University College Cork, a clinical pharmacist from CUH and a medical registrar.	unclear	The investigators collected patients' data on a data collection sheet by reviewing the patient's medical records as well the ED records for admission during the study period to identify the suspected ADR cases. The Naranjo algorithm was used to assess the causality of the suspected adverse reaction	unclear	All inpatients admitted through ED and reviewed by a pharmacist for mediation reconciliation were included. […] The Naranjo Adverse Drug Reactions Probability Scale was used for the assessment of ADRs.	no	A trained pharmacist recorded clinical information for the selected patients each day from electronic medical records and case notes. The same pharmacist assessed whether an ADR was present at the point of admission. The causality, type, severity and avoidability for each suspected ADR–drug(s) pair were assessed independently by a second study teammember, and any disagreements were resolved by a …	no	Before the study began, all of the ED physicians and residents were given a half-day training on pharmacovigilance and definitions of ADRs by Department of Medical Pharmacology faculty physicians. The trained ED physicians filled out the standardized data registration forms for all the patients who had a medication history in the last 15 days prior to the study period. All of the data registratio…	no	Research pharmacists evaluated whether or not the patient presented with an adverse drug event using a validated causality algorithm. After completing and documenting their outcomes assessments, pharmacists interviewed the treating physician using a standardized questionnaire to determine whether or not the physician believed the patient had suffered an adverse drug event (yes/no/uncertain), and …	yes	The ED physician determined whether or not the chief presenting complaints were related to drugs.	no	Causality assessment by a trained physician or a pharmacist; We collected cases in which patients presented to the ED with an ADR as assessed by the emergency staff and/or study personnel. The study personnel consisted of physicians and pharmacists experienced in emergency care, clinical pharmacy and drug safety, respectively. The study staff received training on study site initiation for definit…	no	The ED medical staff includes junior emergency physicians, a senior physician who supervises medical decisions, and a pharmacist team (one senior pharmacist, one resident, and four pharmacy students).	no	Electronic patient admission records and discharge summaries for each patient were extracted from eMedical Records and reviewed by the primary investigator (RL). All patients were followed up until hospital discharge and those that were included as an ADR related hospitalization were verified by a second investigator (RC).	no	Three internal medicine physicians, one of whom was a senior consultant (N.D.Å.) and two who were specialists (J.L., L.H.), as well as two residents in internal medicine (E.P., P.T.), independently assessed the quality of each patient's drug treatment at admission and discharge	no	In every patient with a suspected ADR, the causality algorithm published by the Spanish Pharmacovigilance System (SEFV), which is a modification of the one published by Karch and Lasagna, was applied to each suspected drug by two investigators (GM and BG) and when the score was different an agreement was sought.	no	Their medical records are reviewed by a clinical pharmacologist in order to make a clinical judgement about the possibility of an ADR by applying the causality assessment methods and the algorithm of the SPhVS. When an ADR is initially suspected, a trained nurse collects information on the drugs taken and the reaction from the medical record or by direct patient interview. A clinical pharmacologi…	no	The progress of all subjects was followed to Day 3, with the patients’ clinical pharmacists notifying the project team if an ADE was detected after Day 3. All participants with a suspected ADE-RA were followed to discharge. Possible ADE-RA cases that were initially identified were reviewed by at least two other project clinical pharmacists. Following consensus agreement among the investigators, p…	no	The electronic patient records were reviewed and classified for possible DRPs by two emergency medicine physicians and two clinical pharmacologists (IE, JF, CAH, COS) and consensus was reached. The identified ADRs were reviewed in detail by a physician specialised in clinical pharmacology (DMR) with access to the electronic patient record. If needed, a registered nurse (RN) specialised in assessm…	unclear	This assessment was carried out by systematic screening of the patient files by the study staff, as well as by direct reporting by the hospital medical team to the study staff of suspected cases during the observation period. The study staff received advanced training with respect to both the definition of ADR and the causality assessment.	no	Three clinical pharmacists were engaged for high-quality data collection. A clinical pharmacist in the emergency department was assigned to inquire about the medicine(s) suspected to cause each hospitalization every day by collaborating with the doctors in the emergency department.
Assessment of inter-rater reliability	yes (slight agreement)	Inter-rater reliability amongst the panel members was analysed using κ values, and categorised according to the classification scheme by McGinn et al. The κ score calculated was 0.16 indicating only slight agreement among the reviewers.	no	-	no	-	yes (moderate agreement)	Inter-rater agreement between the two assessors on causality was moderate (kappa = 0.544) and was within the range of pairwise agreements in the testing of the LCAT tool (0.51–0.85)	no	-	yes (almost perfect agreement)	We calculated the inter-rater reliability of the outcome measure during the pilot period using Cohen’s κ, and reported it with 95% confidence intervals (CIs). The inter-rater reliability of the pharmacist assessments of adverse drug events during the pilot period was 0.86 (95%CI 0.6 - 1.0).	no	-	no	-	no	-	no	-	yes (moderate agreement)	Gwet's agreement coefficients (AC1), with corresponding 95% confidence intervals (CIs), were calculated to quantify the inter-rater reliability of the assessments. The inter-rater agreement, according to Gwet's AC1, was interpreted as none (<0.20), minimal (0.21–0.39), weak (0.40–0.59), moderate (0.60–0.79), strong (0.80–0.89) and almost perfect (>0.90). With between-assessor AC1 ranging from 0.5…	no	-	no	-	no	-	no	-	no	-	yes (reliable ADE evaluation)	A kappa test was used to evaluate the existence of an ADE. A score above 0.6 indicated a reliable ADE evaluation. The 198 ADE cases were classified into certain, probable, and possible according to the Naranjo scale evaluated by two clinical pharmacists (kappa, 0.963; 95% confidence interval, 0.932–0.994).
Likelihood of the presence of ADR/ADEs	results available (majority: possible)	Definite: 3 (4%) Probable: 21 (28%) Possible: 51 (68%)	results available (majority: probable)	Probable: 35 (92.1%) Possible: 3 (7.9%)	results not available	-	results available (majority: possible)	Definite: 37 (caused: 24) Probable: 98 (caused: 59) Possible: 154 (caused: 57) Unlikely: 62	results available	Certain: 5 (4.6%) Probable: 48 (44.5%) Possible: 55 (50.9) Conditional/unclassified and unassessable/unclassifiable: 54 (2.9) -> not correct	results not available	-	results not available	-	results available (majority: possible)	Certain: 67 (1.7%) Probable: 428 (10.7%) Possible: 3490 (87.6%)	results not available	-	results available (majority: possible)	Certain: 6 (1.2) Probable: 170 ( (34.3) Possible: 254 (51.2) Conditional: 46 (9.3) Unlikely: 20 (4.0)	results available ('at least possible')	Assessment results for ADR-drug relationship: At least possible: 9/30 (30.0) Assessment results for ADR-admission relationship: Main reason: 1/9 (11.1) Contributory reason: 8/9 (88.9)	results available (possible/probable: equal distribution)	Defined: 1 (0.6) Probable: 47 (30.3) Possible: 47 (30.3)	results not available	-	results available (majority: possible)	Highly probable: 7 (9.7%) Probable: 16 (22.2%) Possible: 48 (66.7%) Remote: 1 (1.4%)	results available (majority: possible)	Assessment results for ADR-drug relationship: Definite: 3/284 (1%) Probable: 83/284 (29%) Possible: 197/284 (69%) Doubtful: 1/284 (0.4%) Assessment results for ADR-admission relationship: Causing admission: 67/706 (9.5%) Contributing to admission: 62/706 (8.8%)	results available (majority: possible)	Certain: 7 (2%) Probable: 56 (16%) Possible: 289 (82%)	results available (majority: probable)	Certain: 0 (0%) Probable: 122 (61.6%) Possible: 76 (38.4%)
Use of standardized methods to assess the likelihood of the presence of ADR/ADEs (heterogeneity due to the use of various methods!)	yes	Naranjo	yes	Naranjo	yes	Naranjo	yes	Liverpool Causality Assessment Tool (LCAT)	yes	WHO-UMC	yes	Naranjo (adapted)	yes (derived from reference, not explicitely stated)	French method	yes	WHO-UMC	yes	French method & Naranjo (modified)	yes	WHO-UMC	yes	WHO-UMC	yes	Spanish Pharmacovigilance System (SPhVS) algorithm (modification of the algorithm of Karch and Lasagna)	yes	Spanish Pharmacovigilance System (SPhVS) algorithm (modification of the algorithm of Karch and Lasagna)	yes	Jones' algorithm	yes	Naranjo	yes	WHO-UMC	yes	Naranjo
Risk of selection bias: Sampling of the study population
Number and type of hospitals	single-centre	Cork University Hospital and Cork University Maternity Hospital: combined 850-bed hospital site serving a population of over 620 000 people.	single-centre	Emergency Department at KSHU, which is the only government hospital with a 352-bed capacity located in Unaizah, Qassim Region	single-centre	King Faisal Specialist Hospital and Research Center, Jeddah, Saudi Arabia	single-centre	Singapore General Hospital (SGH), a 1600-bed tertiary teaching hospital	single-centre	Dokuz Eylül University Hospital (EMDEU), a tertiary reference hospital with an annual census of about 89,600 patients.	multi-centre (3)	Two Canadian teaching hospitals (Vancouver General Hospital, Vancouver, British Columbia, and the Ottawa Civic Hospital, Ottawa, Ontario) and one urban community center (Lions Gate Hospital, North Vancouver, British Columbia) with a combined annual emergency department census of 215,000 visits.	single-centre	ED of Hospital Universiti Sains Malaysia (HUSM), Kelantan, Malaysia. HUSM is a 767-bed tertiary hospital and was considered the largest referral centre in the east coast of Malaysia. The ED receives approximately 65,000 patients per annum.	multi-centre (4)	The study sites were the Central Emergency Department of the tertiary care and academic teaching Hospital Fürth with more than 700 beds, the Internal Medicine Emergency Department of the tertiary care Ulm University Medical Centre with more than 1100 beds, the Interdisciplinary Emergency Department of the tertiary care University Hospital of Bonn with 1300 beds and the Interdisciplinary Emergency…	single-centre	ED of French 2600-bed tertiary care university hospital	single-centre	Tertiary hospital in New South Wales, Australia	single-centre	Sahlgrenska University Hospital, Sweden	single-centre	Clinical Pharmacology Department of Hospital Universitario de La Princesa, a third-level university hospital in Madrid (Spain). It has approximately 564 beds and covers a population of 323,000 individuals. It offers all medical and surgical specialties, except for pediatrics and obstetrics-gynaecology.	single-centre	Bellvitge University Hospital, a Spanish tertiary care teaching hospital. It has approximately 800 beds, covers a population of approximately 1.3 million inhabitants and provides all medical and surgical specialities except for obstetrics, gynaecology, paediatrics, and oncology.	single-centre	ED of the Royal Adelaide Hospital, a 640-bed metropolitan public tertiary acute care adult teaching hospital	single-centre	Collaboration of the emergency department and the department of clinical pharmacology of Karolinska University Hospital Solna, one of seven emergency hospitals in Stockholm(2 million inhabitants), Sweden.	multi-centre (4)	Four EDs of maximum care or specialist care hospitals (namely, the Interdisciplinary Emergency Department of the University Hospital of Bonn, the Internal Medicine Emergency Department of the Ulm University Medical Center, the Central Emergency Department of the Hospital Fürth, and the Interdisciplinary Emergency Department of the Robert Bosch Hospital Stuttgart).	single-centre	ED of the Shanghai East Hospital of China
Sampling of cases for causality assessment	working days only	All admissions to the ED, between 00:01 on Sunday to 24:00 on Thursday were identified using the ED admissions logbook; this data collection strategy was chosen to coincide with the working days (Monday–Friday) of the investigator (FA), and to ensure that all patients were reviewed by the investigator <24 h of admission. All admissions to the ED, including psychiatry and paediatric admissions, ar…	no restrictions	(Patients above 12 years of age who visited the emergency department with an adverse drug reaction were included, while those who were admitted for other reasons were excluded.)	no restrictions	(All inpatients admitted through ED and reviewed by a pharmacist for mediation reconciliation were included, those have been identified through medication safety record that has all the reconciled admitted patients, we focused only on those patients reconciled from ED to be included.	patient selection via random number generation	Randomly selecting 20 patients every weekday from patients admitted the preceding day. This was done by selecting the patients with the 20 smallest random numbers generated against their names using Excel RAND() function in a list based on admission date in which patients discharged on the same day were also included.	no restrictions	Because of some seasonal features of diseases, patients admitted to the ED over four seasons with 1-week periods (24 h / 7 days), the first in July 2010, second in October 2010, third in January 2011, and fourth in April 2011, were enrolled.	previously-developed algorithm to enrol a representative sample of patients	In order to minimize the study’s impact on patient flow and enrol a representative sample of patients, research pharmacists used a previously-developed algorithm to systematically select patients for the study from among all incoming patients. Pharmacists tallied the number of patients presenting in the hour prior to their start time, from which they randomly selected one patient using an online …	working days only	Patient interviews were conducted between 09:00 am and 05:00 pm, Sunday to Thursday.	no restrictions	-	working days only	The ED pharmacist team carries out as many medication history interviews as possible from 8:00 a.m. to 6:00 p.m. (Monday–Friday) according to the availability of the pharmacist team. Therefore, all the patients included in the study were interviewed during these working hours but could have arrived at the ED at any time.	no restrictions	-	no restrictions	-	no restrictions	The study period was 28 days and included all patients who were admitted trough the emergency room during February 2019. Patients with scheduled admissions, emergency observation stays, admissions of less than 24 h, and transfers from other centres were excluded. The patients’ diagnoses were reviewed according to the list published by Pedrós et al.	on-call days only	Our general medical team collected data on all patients admitted overnight or longer on our on-call days during two periods, 1 October to 11 November 2011 and 24 December 2011 to 4 April 2012 (20 weeks, 23 on-call days).	working days only	Participants were identified via a hospital-generated list of all ED admissions each working day through the careconnect.sa clinical reporting system. All patients were assigned a consecutive number and 10 subjects were selected each day using a computerised random number generator.	working days only or twice a week	We included a sample of 706 adult patients (18 years) admitted to the Emergency Ward (AVA 1), via the emergency department ward between September 1, 2008 and September 31, 2009. During the months of September 2008, January 2009 and September 2009, all new admissions were included Monday to Friday. During a 12-week-period (October–December 2008), six new admissions were randomly included twice a w…	no restrictions	All cases of patients presenting to one of the respective emergency departments were assessed to determine whether, based on the clinical symptoms, the emergency visit was due to an ADR.	no restrictions	Data on all hospitalized patients in the emergency department were collected during the study period.
Use of a trigger tool for patient selection	no	-	no	-	no	-	no	-	no	-	no		no	-	no	-	no	-	no	-	no	-	Yes	All admissions with a suspected ADR-related diagnosis, according to a previously pre-defined list (see Pedrós et al., 2014), were reviewed to assess whether there was any suspected drug responsible for the admission. The pre-defined list includes all diseases or syndromes potentially caused by drugs.	Yes	Patients admitted with diagnoses included in a pre-defined list ofdiseases or syndromes potentially caused by drugs are selected for further review.	no	-	no	-	no	-	no	-
Informed consent as inclusion criterium	no	-	no	-	no	-	unclear	This study was approved by the ethics review committee of SGH with waiver of informed consent.	no	-	yes	The research ethics boards of all participating sites approved the study protocol, and waived the need for informed consent for study enrollment, prospective data collection and subsequent chart review (for follow-up after the emergency department visit). Written informed consent was mandated for any follow-up telephone calls.	yes	Informed consent was obtained from all individual participants included in the study. The remainder of the patients was approached for consent. Only those who consented to participate were interviewed.	yes	Patients agreed to participate and provided written informed consent with the exception of patients that were not able to do so due to seriousness of ADR (e.g. intubated, comatose).	yes	According to the French regulation, we included only patients who gave their consent for the study.	no	-	no	-	no	Written informed consent for participation was not required for this study in accordance with the national legislation and the institutional requirements.	no	-	no	-	no	-	yes	Adult patients (≥ 18 years old) with suspected ADRs were informed of the study both orally and in writing and were included in the study if they gave consent.	(yes)	All patients signed informed consent approved by the Institutional Review Board. (no exclusion of patients according to flow chart)
Specific exclusion criteria (apart from age, drug abuse/selfintentional intoxication, informed consent, time constraints for recruitment)	yes	All patients admitted to the ED on Friday and Saturday were excluded, as these patients would have been reviewed >24 h after admission. Patients who were transferred from the ED to another hospital were also excluded from the study due to difficulty in patient follow-up. Patients admitted with an overdose, whether intentional or non-intentional, were excluded, as this did not fall within WHO defi…	no	The inclusion criteria included patients above 12 years of age who visited the emergency department with an adverse drug reaction, while those who were admitted for other reasons were excluded.	yes	We excluded all self-poisoning patients, drug abusers and ADR’s with Naranjo score less than five.	yes	Elective admissions, obstetric cases, patients directly transferred from other hospitals were excluded from the study. We excluded ADRs due to drug abuse, complementary alternative medicines or intentional poisoning as they are not amenable to the systematic clinical studies needed to investigate genetic factors modifying drug response. Drugs for which the patient was known to be non-adherent to,…	yes	Patients who presented to the EMDEU with a medication history were enrolled in the study. Patients who were younger than 17 years, who did not have any medication history in the last 15 days, who were admitted to the ED for a drug overdose or alcohol poisoning, and who had a drug abuse history or trauma were excluded. Patients who presented to the EMDEU for a gynecologic illness were also exclude…	yes	We enrolled patients who were 19 years of age or older, reported using at least one prescription or over-the-counter medication in the two weeks prior to presentation, and who either spoke English or had a translator available when they presented to the emergency department. We excluded patients if they exhibited violent behaviour, presented with intentional self-poisoning, needlestick injury or …	yes	The exclusion criteria were (1) patients referred from another hospital, (2) patients on a scheduled visit to the ED, and (3) patients with medico-legal cases. The remainder of the patients was approached for consent. Only those who consented to participate were interviewed. Recruitment was halted when the required minimum number of patients was reached.	no	Inclusion criteria were patients with an age equal or older than 18 years, presenting to an ED with symptoms that were recognised as an ADR (that means a possible, probable, or certain relationship to drug treatment) following causality assessment according to the standardised WHO-UMC (Uppsala Monitoring Centre) system by study personnel. Those patients showing intentional behaviour resulting in …	yes	Patients were not included if they presented acute psychological troubles or if they (or a family member) refused to participate in the study or in the case of voluntary medication poisoning.	no	(All patients aged over 18 years who presented to hospital emergency and were admitted to a ward, short stay unit, or the intensive care unit were included in this study. Short stay units are designed to admit clinically stable patients who display low to moderate risk and complexity and can be expected to be discharged in the short term with optimal diagnostic support and clinical management).	no	-	yes	Patients with scheduled admissions, emergency observation stays, admissions of less than 24 h, and transfers from other centres were excluded.	no	Admissions with insufficient information for a reliable assessment, as well as improbable ADR cases are excluded.	no	All patients admitted via the ED during the study period were eligible for inclusion, except for those whose admission was associated with intentional overdose or poisoning, accidental poisoning with non-therapeutic substances or alcohol or illicit drug intoxication. In addition, patients admitted during the weekend or on public holidays and discharged before the next working day were excluded fr…	no	The patient group with suspected ADRs did not include patients with intentional and selfinflicted intoxication since the legislation for formal reporting of ADRs at the time of the study did not include intentional and self-inflicted intoxication.	no	(Adult patients (≥ 18 years old) with suspected ADRs were informed of the study both orally and in writing and were included in the study if they gave consent)	no	-
