# Supplementary material for: Which Adverse Events and Which Drugs Are Implicated in Drug-Related Hospital Admissions? A Systematic Review and Meta-Analysis
Source: J Clin Med. 2023 Feb 7;12(4):1320. doi: 10.3390/jcm12041320 (PMC9963366; doi:10.3390/jcm12041320)
Supplement: Supplementary file 1 [file jcm-12-01320-s001.zip › Supplementary Materials/Supplementary File S5_ADR frequencies.xlsx]

## Sheet: ADR frequencies
Supplementary File S5: List of all ADR frequencies
	Meta-analysis a) ADR frequency as a proportion of all cases with ADRs				Meta-analysis b) ADR frequency as a proportion of all ADRs					ADRs not included in meta-analyses			ADE frequencies
	Girgin et al., 2016	Hohl et al., 2018	Just et al., 2020	Lönnbro et al., 2021	Chan et al., 2016	Hohl et al., 2018	Li et al. 2021	Lönnbro et al., 2021	Pedros et al., 2014	Rydberg et al., 2016	Meija et al., 2020		Laureau et al., 2021	Zhang et al., 2021
Gastrointestinal disorders	37 / 108 (34.26)	21 / 91 (23.08)		2 / 9 (22.22)	18 / 83 (21.69)	24 / 114 (21.05)	142 / 720 (19.72)	3 / 15 (20.00)	53 / 201 (26.37)	7 / 176 (3.98)			144 / 1299 (11.09)
Dyspepsia	23 / 108 (21.30)
Gastroenteritis	13 / 108 (12.04)
Diarrhea		7 / 91 (7.69)				7 / 114 (6.14)					9 / 95 (9.47)			5 / 198 (2.53)
Nausea/vomiting		5 / 91 (5.49)		1 / 9 (11.11)		5 / 114 (4.39)		1 / 15 (6.67)					35 / 1299 (2.69)
Abdominal/epigastric pain		4 / 91 (4.40)		1 / 9 (11.11)		4 / 114 (3.51)		1 / 15 (6.67)
Constipation	1 / 108 (0.93)	5 / 91 (5.49)		1 / 9 (11.11)		5 / 114 (4.39)		1 / 15 (6.67)					38 / 1299 (2.93)
Gastritis		2 / 91 (2.20)				2 / 114 (1.75)
Ulcer		1 / 91 (1.10)				1 / 114 (0.88)
Electrolyte disturbances		15 / 91 (16.48)			7 / 83 (8.43)	15 / 114 (13.16)				24 / 176 (13.64)			64 / 1299 (4.93)
Hyponatremia		4 / 91 (4.40)				4 / 114 (3.51)					1 / 95 (1.05)
Hyperkalemia		4 / 91 (4.40)				4 / 114 (3.51)
Hypokalemia		7 / 91 (7.69)				7 / 114 (6.14)
Bleeding	13 / 108 (12.04)	14 / 91 (15.38)		1 / 9 (11.11)	Bleeding/elevated INR: 14 / 83 (16.87)	14 / 114 (12.28)		1 / 15 (6.67)		37 /176 (21.02)	19 / 95 (20.00)		321 / 1299 (24.71)
Blood stool			231 / 2215 (10.43)
Hematuria/hemoptysis/epistaxis		5 / 91 (5.49)				5 / 114 (4.39)							81 / 1299 (6.24)
Intracranial bleeding		3 / 91 (3.30)		1 / 9 (11.11)		3 / 114 (2.63)		1 / 15 (6.67)						1 / 198 (0.51)
Gastrointestinal bleeding	2 / 108 (1.85)	3 / 91 (3.30)				3 / 114 (2.63)							113 / 1299 (8.70)	54 / 198 (27.27)
Epistaxis	2 / 108 (1.85)	2 / 91 (2.20)				2 / 114 (1.75)
Rectal bleed		1 / 91 (1.10)				1 / 114 (0.88)
Hematoma		1 / 91 (1.10)				1 / 114 (0.88)							113 / 1299 (5.31)
Genitourinary hemorrhage														1 / 198 (0.51)
Renal and urinary disorders	6 / 108 (5.55)	13 / 91 (14.29)		3 / 9 (33.3)		13 / 114 (11.40)	95 / 720 (13.19)	4 / 15 (26.67)	59 / 201 (29.35)
Pyelonephritis				1 / 9 (11.11)				1 / 15 (6.67)
Acute kidney injury	6 / 108 (5.55)	12 / 91 (13.19)		2 / 9 (22.22)		12 / 114 (10.53)		2 / 15 (13.33)			6 / 95 (6.32)
Renal impairment			38 / 2215 (1.72)	1 / 9 (11.11)	4 / 83 (4.82)			1 / 15 (6.67)		3 / 176 (1.70)
Urinary retention		1 / 91 (1.10)				1 / 114 (0.88)
Skin reactions	25 / 108 (23.15)	3 / 91 (3.30)				4 / 114 (3.51)	2 / 720 (0.28)			2 / 176 (1.14)
Angioedema	7 / 108 (6.48)									3 / 176 (1.70)
Urticaria	25 / 108 (23.15)	1 / 91 (1.10)				1 / 114 (0.88)							19 / 1299 (1.46)
Rash		3 / 91 (3.30)	44 / 2215 (1.99)		3 / 83 (3.61)	3 / 114 (2.63)					1 / 95 (1.05)
Injuries, poisonings and procedural complications						5 / 114 (4.39)	115 / 720 (15.97)	1 / 15 (6.67)
Falls and fall injuries		5 / 91 (5.49)	135 / 2215 (6.09)	1 / 9 (11.11)		5 / 114 (4.39)		1 / 15 (6.67)
Cardiac and vascular disorders	8 / 108 (7.41)	8 / 91 (8.79)		2 / 9 (22.22)		8 / 114 (7.02)		2 / 15 (13.33)		42 / 176 (23.86)			116 / 1299 (8.93)
Cardiac disorders							36 / 720 (5.00)
Vascular disorders							42 / 720 (5.83)
Heart failure decompensation				1 / 9 (11.11)				1 / 15 (6.67)			16 / 95 (16.84)		20 / 1299 (1.54)
Cardiac rhythm disorders		4 / 91 (4.40)				4 / 114 (3.51)					7 / 95 (7.37)		33 / 1299 (2.54)
Bradycardia	1 / 108 (0.93)	1 / 91 (1.10)	72 / 2215 (3.25)		3 / 83 (3.61)	1 / 114 (0.88)
Palpitation	4 / 108 (3.70)
Hypotension	1 / 108 (0.93)	4 / 91 (4.40)	80 / 2215 (3.61)	1 / 9 (11.11)	6 / 83 (7.23)	4 / 114 (3.51)		1 / 15 (6.67)			1 / 95 (1.05)		28 / 1299 (2.16)
Hypertension	2 / 108 (1.85)												17 / 1299 (1.31)
Acute coronary syndrome														1 / 198 (0.51)
Psychiatric disorders						4 / 114 (3.51)	53 / 720 (7.36)
Confusional state		1 / 91 (1.10)	28 / 2215 (1.26)			1 / 114 (0.88)
Delirium		1 / 91 (1.10)				1 / 114 (0.88)
Fatigue/drowsiness/lethargy	1 / 108 (0.93)	1 / 91 (1.10)			2 / 83 (2.41)	1 / 114 (0.88)
Altered consciousness	1 / 108 (0.93)	1 / 91 (1.10)				1 / 114 (0.88)								2 / 198 (1.01)
Infection		2 / 91 (2.20)		2 / 9 (22.22)	6 / 83 (7.23)	2 / 114 (1.75)	32 / 720 (4.44)	2 / 15 (13.33)			16 / 95 (16.84)		81 / 1299 (6.24)	13 / 198 (6.57)
Erysipelas				1 / 9 (11.11)				1 / 15 (6.67)
Respiratory tract infection	1 / 108 (0.93)			1 / 9 (11.11)				1 / 15 (6.67)
Discitis		1 / 91 (1.10)				1 / 114 (0.88)
Oral thrush		1 / 91 (1.10)				1 / 114 (0.88)
Pneumonia			12 / 2215 (0.54)										19 / 1299 (1.46)
Nervous system disorders	5 / 108 (4.63)	6 / 91 (6.59)				7 / 114 (6.14)	60 / 720 (8.33)		21 / 201 (10.45)	7 / 176 (3.98)
Dizziness		2 / 91 (2.20)	282 / 2215 (12.73)			2 / 114 (1.75)				6 / 176 (3.41)
Ataxia		2 / 91 (2.20)				2 / 114 (1.75)
Aphasia/slurred speech		2 / 91 (2.20)				2 / 114 (1.75)
Headache	1 / 108 (0.93)	1 / 91 (1.10)				1 / 114 (0.88)
Seizure													64 / 1299 (4.93)
Blood dyscrasias		4 / 91 (4.40)		1 / 9 (11.11)		5 / 114 (4.38)	16 / 720 (2.22)	1 / 15 (6.67)		24 / 176 (13.64)
Anemia		2 / 91 (2.20)	164 / 2215 (7.40)			2 / 114 (1.75)
Febrile neutropenia		1 / 91 (1.10)		1 / 9 (11.11)		1 / 114 (0.88)		1 / 15 (6.67)
Anemia/leucopenia/thrombocytopenia					4 / 83 (4.82)
Thrombocytopenia		1 / 91 (1.10)				1 / 114 (0.88)
Pancytopenia		1 / 91 (1.10)				1 / 114 (0.88)
Thrombosis/(pulmonary) thromboembolism										5 / 176 (2.84)	2 / 95 (2.11)
Increase of blood INR values										1 / 176 (0.57)			37 / 1299 (2.85)
Musculoskeletal disorders		4 / 91 (4.40)				4 / 114 (3.51)	2 / 720 (0.28)
Leg spasms/cramps/rigidity/weakness		4 / 91 (4.40)				4 / 114 (3.51)
Respiratory disorders					2 / 83 (2.41)		16 / 720 (2.22)						20 / 1299 (1.54)
Dyspnoea			298 / 2215 (13.45)
Respiratory failure											1 / 95 (1.05)
Metabolism and nutrition disorders		2 / 91 (2.20)				2 / 114 (1.75)	65 / 720 (9.03)
Dehydration			63 / 2215 (2.84)								1 / 95 (1.05)
Blood sugar disturbances		2 / 91 (2.20)				2 / 114 (1.75)				4 / 176 (2.27)
Hypoglycemia	5 / 108 (4.63)	1 / 91 (1.10)			2 / 83 (2.41)	1 / 114 (0.88)							97 / 1299 (7.47)	22 / 198 (11.11)
Hyperglycemia		1 / 91 (1.10)				1 / 114 (0.88)								36 / 198 (18.18)
Lactic acidosis										1 / 176 (0.57)
General disorders			318 / 2215 (14.36)				15 / 720 (2.08)
Liver disorders		1 / 91 (1.10)			1 / 83 (1.20)	1 / 114 (0.88)	13 / 720 (1.81)			2 / 176 (1.14)	1 / 95 (1.05)			3 / 198 (1.52)
Immune system disorders						3 / 114 (2.63)	4 / 720 (0.55)
Allergic/anaphylactoid reaction		3 / 91 (3.30)				3 / 114 (2.63)							31 / 1299 (2.39)	1 / 198 (0.51)
Eye disorders			Visual impairment: 11 / 2215 (0.50)				3 / 720 (0.42)
Reproductive system and breast disorders							1 / 720 (0.14)
