# Supplementary material for: Which Adverse Events and Which Drugs Are Implicated in Drug-Related Hospital Admissions? A Systematic Review and Meta-Analysis
Source: J Clin Med. 2023 Feb 7;12(4):1320. doi: 10.3390/jcm12041320 (PMC9963366; doi:10.3390/jcm12041320)
Supplement: Supplementary file 1 [file jcm-12-01320-s001.zip › Supplementary Materials/Supplementary File S6_Drug frequencies.xlsx]

## Sheet: Drug frequencies
Supplementary Material S6: List of all drug frequencies
		Meta-analysis a) Drug frequency as a proportion of all cases with ADRs						Meta-analysis b) Drug frequency as a proportion of all drugs					Drugs not included in meta-analyses			ADE-related hospital admissions		ADE-related ED visits and hospital admissions
ATC code		Alayed et al., 2019	Li et al., 2021	Lönnbro et al., 2021	Girgin et al., 2016	Hohl et al., 2018	Just et al., 2020	Ahern et al., 2014	Alayed et al., 2019	Hohl et al., 2018	Just et al., 2020	Pedros et al., 2014	Mejía et al., 2020	Rydberg et al., 2016		j) Phillips et al., 2014	k) Zhang et al. 2021	l) Jatau et al., 2015	m) Laureau et al., 2021
A	Alimentary tract and metabolism		59 / 496 (11.9)	1 / 9 (11.1)	14 / 108 (13.0)	2 / 91 (2.2)		12 / 157 (7.6)	1 / 41 (2.44)	2 / 120 (1.7)									208 / 1299 (16.0)
A02	Drugs for acid related disorders						41 / 2215 (1.9)	1 / 157 (0.6)			43 / 3985 (1.1)					1 / 108 (0.9)			18 / 1299 (1.4)
A03	Drugs for functional gastrointestinal disorders																		8 / 1299 (0.6)
A04	Antiemetics and antinauseants												1 / 95 (1.1)			2 / 108 (1.8)
A06	Drugs for constipation			1 / 9 (11.1)			17 / 2215 (0.8)				21 / 3985 (0.5)					1 / 108 (0.9)	4 / 198 (2.0)		5 / 1299 (0.4)
A07	Antidiarrheal, intestinal anti-inflammatory/ anti-infective agents																		8 / 1299 (0.6)
A10	Drugs used in diabetes	1 / 38 (2.6)				1 / 91 (1.1)	61 / 2215 (2.8)	11 / 157 (7.0)	1 / 41 (2.4)	1 / 120 (0.8)	99 / 3985 (2.5)			4 / 176 (2.3)		11 / 108 (10.2)	55 / 198 (27.8)	31 / 133 (23.3)	163 / 1299 (12.5)
A10A	Insulins and analogues	1 / 38 (2.6)							1 / 41 (2.4)								22 / 198 (11.1)
A10B	Blood glucose lowering drugs, excl. insulins					1 / 91 (1.1)				1 / 120 (0.8)							33 / 198 (16.7)
A11	Vitamins					1 / 91 (1.1)	8 / 2215 (0.4)			1 / 120 (0.8)	9 / 3985 (0.2)			2 / 176 (1.1)					0 /1299 (0.0)
A12	Mineral supplements						6 / 2215 (0.3)				6 / 3985 (0.2)			3 / 176 (1.7)
B	Blood and blood forming organs		113 / 496 (22.8)	1 / 9 (11.1)	14 / 108 (13.0)	15 / 91 (16.5)		10 / 157 (6.4)	4 / 41 (9.76)	18 / 120 (15.0)									396 / 1299 (30.5)
B01	Antithrombotic agents	4 / 38 (10.5)		1 / 9 (11.1)		14 / 91 (15.4)	592 / 2215 (26.7)	9 / 157 (5.7)	4 / 41 (9.8)	17 / 120 (14.2)	763 / 3985 (19.1)	63 / 382 (16.5)	18 / 95 (18.9)	25 / 176 (14.2)		9 / 108 (8.3)	50 / 198 (25.3)		394 / 1299 (30.3)
B01AA	Vitamin K antagonists	1 / 38 (2.6)				7 / 91 (7.7)			1 / 41 (2.4)	7 / 120 (5.8)
B01AB	Heparin group	1 / 38 (2.6)							1 / 38 (2.6)
B01AC	Platelet aggregation inhibitors excl. heparin	1 / 38 (2.6)				4 / 91 (4.4)			1 / 41 (2.4)	5 / 120 (4.2)			11 / 95 (11.6)				41 / 198 (20.7)
B01AF	Direct factor Xa inhibitors	1 / 38 (2.6)		1 / 9 (11.1)		5 / 91 (5.5)			1 / 41 (2.4)	5 / 120 (4.2)
B03	Antianemic preparations					1 / 91 (1.1)	4 / 2215 (0.2)	1 / 157 (0.6)		1 / 120 (0.8)	4 / 3985 (0.1)
C	Cardiovascular system		106 / 496 (21.4)	4 / 9 (44.4)	7 / 108 (6.5)	25 / 91 (27.5)		65 / 157 (41.4)	4 / 41 (9.76)	33 / 120 (27.5)									239 / 1299 (18.4)
C01	Cardiac therapy													7 / 176 (4.0)		1 / 108 (0.9)			31 / 1299 (2.4)
C01A	Cardiac glycosides						89 / 2215 (4.0)	3 / 157 (1.9)			94 / 3985 (2.4)		1 / 95 (1.1)
C01B	Antiarrhythmics, class I and III
C01D	Vasodilators used in cardiac disease							2 / 157 (1.3)
C01E	Other cardiac preparations						31 / 2215 (1.4)				32 / 3985 (0.8)
[C02, C03, C07, C08, C09]	Antihypertensives												10 / 95 (10.5)				18 / 198 (9.1)	28 / 133 (21.1)
C02CA	α-adrenoreceptor antagonists							3 / 157 (1.9)
C03	Diuretics	1 / 38 (2.6)		2 / 9 (22.2)		17 / 91 (18.7)	219 / 2215 (9.9)	22 / 157 (14.0)	1 / 41 (2.4)	18 / 120 (15.0)	283 / 3985 (7.1)	69 / 382 (18.1)		15 / 176 (8.5)		8 / 108 (7.4)	3 / 198 (1.5)	8 / 133 (6.0)	62 / 1299 (4.8)
C03A C03B	Low-ceiling diuretics			1 / 9 (11.1)		9 / 91 (9.9)				9 / 120 (7.5)
C03C	High-ceiling diuretics	1 / 38 (2.6)		2 / 9 (22.2)		9 / 91 (9.9)			1 / 41 (2.4)	9 / 120 (7.5)
C07	Beta blocking agents	1 / 38 (2.6)		1 / 9 (11.1)		2 / 91 (2.2)	279 / 2215 (12.6)	9 / 157 (5.7)	1 / 41 (2.4)	2 / 120 (1.7)	285 / 3985 (7.2)		4 / 95 (4.2)	15 / 176 (8.5)		8 / 108 (7.4)			37 / 1299 (2.8)
C08	Calcium channel blockers					1 / 91 (1.1)	88 / 2215 (4.0)	5 / 157 (3.2)		1 / 120 (0.8)	90 / 3985 (2.3)			3 / 176 (1.7)		5 / 108 (4.6)			18 / 1299 (1.4)
C09	Agents acting on the renin-angiotensin system	2 / 38 (5.3)		2 / 9 (22.2)		12 / 91 (13.2)		18 / 157 (11.5)	2 / 41 (4.9)	12 / 120 (10.0)		56 / 382 (14.7)		18 / 176 (10.2)		11 / 108 (10.2)			77 / 1299 (5.9)
C09[AB]	ACE inhibitors	1 / 38 (2.6)				8 / 91 (8.8)	194 / 2215 (8.8)	10 / 157 (6.4)	1 / 41 (2.4)	8 / 120 (6.7)	204 / 3985 (5.1)
C09[CD]	Angiotensin II receptor blockers (ARBs)	1 / 38 (2.6)		2 / 9 (22.2)		4 / 91 (4.4)		8 / 157 (5.1)	1 / 41 (2.4)	4 / 120 (3.3)
C10	Lipid modifying agents						26 / 2215 (1.2)	3 / 157 (1.9)			28 / 3985 (0.7)		1 / 95 (1.1)			1 / 108 (0.9)			9 / 1299 (0.7)
D	Dermatologicals				1 / 108 (0.9)														4 / 1299 (0.3)
G	Genito urinary system and sex hormones		3 / 496 (0.6)		1 / 108 (0.9)	1 / 91 (1.1)				1 / 120 (0.8)									18 / 1299 (1.4)
G03	Sex hormones and modulators of the genital system												1 / 95 (1.1)	2 / 176 (1.1)		6 / 108 (5.6)
G04	Urologicals					1 / 91 (1.1)	13 / 2215 (0.6)			1 / 120 (0.8)	14 / 3985 (0.4)		3 / 95 (3.2)	1 / 176 (0.6)					12 / 1299 (0.9)
H	Systemic hormonal preparations		8 / 496 (1.6)		2 / 108 (1.9)	3 / 91 (3.3)			1 / 41 (2.4)	4 / 120 (3.3)									63 / 1299 (4.8)
H01	Pituitary and hypothalamic hormones and analogues					1 / 91 (1.1)				1 / 120 (0.8)				1 / 176 (0.6)
H02	Corticosteroids for systemic use					2 / 91 (2.2)	86 / 2215 (3.9)			3 / 120 (2.5)	87 / 3985 (2.2)			4 / 176 (2.3)		3 / 108 (2.8)	13 / 198 (6.6)		51 / 1299 (3.9)
H03	Thyroid therapy						19 / 2215 (0.9)				19 / 3985 (0.5)								12 / 1299 (0.9)
H05BX	Other anti-parathyroid agents	1 / 38 (2.6)							1 / 41 (2.4)
J	Antiinfectives for systemic use		7 / 496 (1.4)		33 / 108 (30.6)	14 / 91 (15.4)		3 / 157 (1.9)	2 / 41 (4.9)	16 / 120 (13.3)									90 / 1299 (6.9)
J01	Antibacterials for systemic use	2 / 38 (5.3)				13 / 91 (14.3)	111 / 2215 (5.0)	2 / 157 (1.3)	2 / 41 (4.9)	15 / 120 (12.5)	118 / 3985 (3.0)		4 / 95 (4.2)	4 / 176 (2.3)		2 / 108 (1.8)		13 / 133 (9.8)	73 / 1299 (5.6)
J02	Antimycotics for systemic use					1 / 91 (1.1)				1 / 120 (0.8)
J05	Antivirals for systemic use												3 / 95 (3.2)			2 / 108 (1.8)
J07	Vaccines							1 / 157 (0.6)
L	Antineoplastic and immunomodulating agents		28 / 496 (5.6)	2 / 9 (22.2)		6 / 91 (6.6)	357 / 2215 (16.1)	12 / 157 (7.6)	5 / 41 (12.20)	10 / 120 (8.3)	591 / 3985 (14.8)		26 / 95 (27.4)						84 / 1299 (6.5)
L01	Antineoplastic agents	1 / 38 (2.6)		1 / 9 (11.1)		6 / 91 (6.6)		11 / 157 (7.0)	1 / 41 (2.4)	10 / 120 (8.3)			19 / 95 (20.0)	30 / 176 (17.0)		15 / 108 (13.9)	3 / 198 (1.5)		56 / 1299 (4.3)
L02	Endocrine therapy													1 / 176 (0.6)
L04	Immunosuppressants	4 / 38 (10.5)		1 / 9 (11.1)				1 / 157 (0.6)	4 / 41 (9.8)					7 / 176 (4.0)		1 / 108 (0.9)	2 / 198 (1.0)		23 / 1299 (1.8)
M	Musculo-skeletal system		10 / 496 (2.0)		12 / 108 (11.1)	5 / 91 (5.5)		6 / 157 (3.8)	4 / 41 (9.8)	7 / 120 (5.8)									74 / 1299 (5.7)
M01	Antiinflammatory and antirheumatic products	4 / 38 (10.5)				4 / 91 (4.4)		6 / 157 (3.8)	4 / 41 (9.8)	6 / 120 (5.0)		43 / 382 (11.3)	4 / 95 (4.2)	9 / 176 (5.1)		4 / 108 (3.7)	12 / 198 (6.1)		60 / 1299 (4.6)
[M01A, N02B]	Non-opioid analgesics						188 / 2215 (8.5)				208 / 3985 (5.2)
M03	Muscle relaxants					1 / 91 (1.1)				1 / 91 (1.1)
M04	Antigout preparations						10 / 2215 (0.5)				10 / 3985 (0.3)								11 / 1299 (0.8)
M05	Drugs for treatment of bone diseases													2 / 176 (1.1)		2 / 108 (1.8)
N	Nervous system		160 / 496 (32.3)	2 / 9 (22.2)	12 / 108 (11.1)	20 / 91 (22.0)		47 / 157 (29.9)	18 / 41 (43.90)	22 / 120 (18.3)									482 / 1299 (37.1)
N02	Analgesics			1 / 9 (11.1)		8 / 91 (8.8)		7 / 157 (4.5)	8 / 41 (19.51)	8 / 120 (6.7)				6 / 176 (3.4)		1 / 108 (0.9)			118 / 1299 (9.1)
N02A	Opioids			1 / 9 (11.1)		8 / 91 (8.8)	120 / 2215 (5.4)	4 / 157 (2.5)		8 / 120 (6.7)	129 / 3985 (3.2)		2 / 95 (2.1)
N02B	Other analgesics and antipyretics	8 / 38 (21.1)						3 / 157 (1.9)	8 / 41 (19.5)
N03	Antiepileptics	3 / 38 (7.9)				3 / 91 (3.3)	72 / 2215 (3.3)	5 / 157 (3.2)	3 / 41 (7.3)	3 / 120 (2.5)	82 / 3985 (2.1)		5 / 95 (5.3)	1 / 176 (0.6)		4 / 108 (3.7)			95 / 1299 (7.3)
N04	Anti-parkinson drugs	1 / 38 (2.6)					35 / 2215 (1.6)	3 / 157 (1.9)	1 / 41 (2.4)		46 / 3985 (1.2)			2 / 176 (1.1)					20 / 1299 (1.5)
N05	Psycholeptics			1 / 9 (11.1)		6 / 91 (6.6)		16 / 157 (10.2)	3 / 41 (7.32)	6 / 120 (5.0)				7 / 176 (4.0)		3 / 108 (2.8)			176 / 1299 (13.5)
N05A	Antipsychotics	3 / 38 (7.9)				2 / 91 (2.2)	62 / 2215 (2.8)		3 / 41 (7.3)	2 / 120 (1.7)	77 / 3985 (1.9)		7 / 95 (7.4)
N05B	Anxiolytics			1 / 9 (11.1)		2 / 91 (2.2)	48 / 2215 (2.2)			2 / 120 (1.7)	54 / 3985 (1.4)
N05C	Hypnotics and sedatives			1 / 9 (11.1)		2 / 91 (2.2)				2 / 120 (1.7)							9 / 198 (4.5)
N03AE N05BA N05CD	Benzodiazepine derivatives			1 / 9 (11.1)		3 / 91 (3.3)				3 / 120 (2.5)
N05CF	Benzodiazepine related drugs			1 / 9 (11.1)		1 / 91 (1.1)				1 / 120 (0.8)
N06	Psychoanaleptics					3 / 91 (3.3)		16 / 157 (10.2)	3 / 41 (7.32)	3 / 120 (2.5)				7 / 176 (4.0)		5 / 108 (4.6)			54 / 1299 (4.2)
N06A	Antidepressants	3 / 38 (7.9)				1 / 91 (1.1)	170 / 2215 (7.7)	16 / 157 (10.2)	3 / 41 (7.3)	1 / 120 (0.8)	196 / 3985 (4.9)					5 / 108 (4.6)
N06AA	Non-selective monoamine reuptake inhibitors	1 / 38 (2.6)						3 / 157 (1.9)	1 / 41 (2.4)
N06AB	Selective serotonin reuptake inhibitors	1 / 38 (2.6)						9 / 157 (5.7)	1 / 41 (2.4)
N06AF	Monoamine oxidase inhibitors, non-selective							2 / 157 (1.3)
N06AX	Other antidepressants	1 / 38 (2.6)				1 / 91 (1.1)		2 / 157 (1.3)	1 / 41 (2.4)	1 / 120 (0.8)
N06D	Anti-dementia drugs					2 / 91 (2.2)				2 / 120 (1.7)
N07	Other nervous system drugs					2 / 91 (2.2)				2 / 120 (1.7)						1 / 108 (0.9)
P	Antiparasitic products, insecticides and repellents		0 / 496 (0.0)			1 / 91 (1.1)				1 / 120 (0.8)
R	Respiratory system		2 / 496 (0.4)		5 / 108 (4.6)	2 / 91 (2.2)				4 / 120 (3.3)									20 / 1299 (1.5)
R01	Nasal preparations					1 / 91 (1.1)				1 / 120 (0.8)
R03	Drugs for obstructive airway diseases					1 / 91 (1.1)	22 / 2215 (1.0)				27 / 3985 (0.7)					1 / 108 (0.9)		11 / 133 (8.3)	14 / 1299 (1.1)
R05	Cough and cold preparations					1 / 91 (1.1)				1 / 120 (0.8)
R06	Antihistamines for systemic use					1 / 91 (1.1)				2 / 120 (1.7)									6 / 1299 (0.5)
S	Sensory organs		0 / 496 (0.0)
V	Various		0 / 496 (0.0)		4 / 108 (3.7)	2 / 91 (2.2)				2 / 120 (1.7)
V03AE	Drugs for treatment of hyperkalemia and hyperphosphatemia
V08	Contrast media					2 / 91 (2.2)				2 / 120 (1.7)
---	Herbal medicines				3 / 108 (2.8)			2 / 157 (1.3)
---	Others	Aminostril, Intralipid: 1 / 38 (2.6)							Aminostril, Intralipid: 2 / 41 (4.9)										11 / 1299 (0.8)
